# Supplementary material for: Computational Exploration of Dirhodium Complex-Catalyzed Selective Intermolecular Amination of Tertiary vs. Benzylic C−H Bonds
Source: Molecules. 2023 Feb 17;28(4):1928. doi: 10.3390/molecules28041928 (PMC9959850; doi:10.3390/molecules28041928)
Supplement: Supplementary file 1 [file molecules-28-01928-s001.zip]

Archive with 1 entries (1 files):
- molecules-2180798-SI.pdf
